# Supplementary material for: Heterogeneity in Spatial Inequities in COVID-19 Vaccination Across 16 Large US Cities
Source: Am J Epidemiol. 2022 Apr 22;191(9):1546–56. doi: 10.1093/aje/kwac076 (PMC9047229; doi:10.1093/aje/kwac076)
Supplement: Web_Material_kwac076 [file web_material_kwac076.zip]

Archive with 1 entries (1 files):
- kwac076 Bilal Web Material Final.pdf
